# Supplementary material for: Longitudinal Study Detects the Co-Carriage of ESBL and mcr-1 and -4 Genes in Escherichia coli Strains in a Portuguese Farrow-to-Finish Swine Herd
Source: Animals (Basel). 2022 Aug 27;12(17):2209. doi: 10.3390/ani12172209 (PMC9454694; doi:10.3390/ani12172209)
Supplement: Supplementary file 1 [file animals-12-02209-s001.zip]

Archive with 1 entries (1 files):
- animals-1869381-supplementary.pdf
